# Supplementary material for: The Performance of HE4 Alone and in Combination with CA125 for the Detection of Ovarian Cancer in an Enriched Primary Care Population
Source: Cancers (Basel). 2022 Apr 24;14(9):2124. doi: 10.3390/cancers14092124 (PMC9101616; doi:10.3390/cancers14092124)
Supplement: Supplementary file 1 [file cancers-14-02124-s001.zip]

Archive with 1 entries (1 files):
- cancers-1663641-supplementary.pdf
